# Supplementary material for: Tumor Invasion Distance Based on MRI Is a Novel Prognostic Indicator for I-IIIB Cervical Cancer Patients Treated with Radiotherapy
Source: Curr Oncol. 2025 Jun 16;32(6):355. doi: 10.3390/curroncol32060355 (PMC12192517; doi:10.3390/curroncol32060355)
Supplement: Supplementary file 1 [file curroncol-32-00355-s001.zip]

Archive with 1 entries (1 files):
- curroncol-3625557-supplementary.pdf
